# Supplementary material for: Hydrolytic Profile of the Culturable Gut Bacterial Community Associated With Hermetia illucens
Source: Front Microbiol. 2020 Aug 12;11:1965. doi: 10.3389/fmicb.2020.01965 (PMC7434986; doi:10.3389/fmicb.2020.01965)
Supplement: Supplementary file 1 [file Table_1.XLSX]

## Sheet: Table S1
Isolate identification										Isolation media									Screening metabolic activities
																			C			Fat			Protein		N		P	Ad.
Strain	ITS group	Closest relative described	%	ACC. N°	Phylum	Class	Order	Family	Genus	Enrichment uric acid medium	Enrichment FP medium	Enrichment CMC medium	Avicel plates	CMC + congo red 0.1% plates	Casein plates	Pectin agar plates	Chitin agar plates	NA + UA plates	Amyl.	Cell.	Pectin	Est.	Est./Lip.	True Lip.	Prot.	NH3	Urease	Uric acid	Phytase	EPS	N° activities
HI13	9	Myroides odoratus	99	KT260529	Bacteroidetes	Flavobacteriia	Flavobacteriales	Flavobacteriaceae	Myroides																						2
HI49	16	Myroides odoratus	99	KT260529	Bacteroidetes	Flavobacteriia	Flavobacteriales	Flavobacteriaceae	Myroides																						1
HI70	23	Leucobacter aridicollis	100	KR827428	Actinobacteria	Actinobacteria	Micrococcales	Microbacteriaceae	Leucobacter																						1
HI157	53	Micrococcus luteus	100	KT922052	Actinobacteria	Actinobacteria	Micrococcales	Micrococcaceae	Micrococcus																						4
HI55	18	Micrococcus yunnanensis	100	LN774297	Actinobacteria	Actinobacteria	Micrococcales	Micrococcaceae	Micrococcus																						2
HI158	53	Micrococcus yunnanensis	100	LN774345	Actinobacteria	Actinobacteria	Micrococcales	Micrococcaceae	Micrococcus																						4
HI169	74	Bacillus licheniformis	100	KT720301	Firmicutes	Bacilli	Bacillales	Bacillaceae	Bacillus																						5
HI7	2	Staphylococcus hominis	98	LN774616	Firmicutes	Bacilli	Bacillales	Staphylococcaceae	Staphylococcus																						4
HI65	20	Staphylococcus warneri	100	LN998066	Firmicutes	Bacilli	Bacillales	Staphylococcaceae	Staphylococcus																						4
HI66	20	Staphylococcus warneri			Firmicutes	Bacilli	Bacillales	Staphylococcaceae	Staphylococcus																						4
HI67	20	Staphylococcus warneri			Firmicutes	Bacilli	Bacillales	Staphylococcaceae	Staphylococcus																						4
HI190	59	Enterococcus avium	100	LC096212	Firmicutes	Bacilli	Lactobacillales	Enterococcaceae	Enterococcus																						3
HI193	59	Enterococcus avium			Firmicutes	Bacilli	Lactobacillales	Enterococcaceae	Enterococcus																						1
HI17	4	Enterococcus durans	99	HM462407	Firmicutes	Bacilli	Lactobacillales	Enterococcaceae	Enterococcus																						1
HI18	4	Enterococcus durans			Firmicutes	Bacilli	Lactobacillales	Enterococcaceae	Enterococcus																						0
HI196	59	Enterococcus faecalis	100	KT343158	Firmicutes	Bacilli	Lactobacillales	Enterococcaceae	Enterococcus																						3
HI199	67	Enterococcus faecalis	99	KT180317	Firmicutes	Bacilli	Lactobacillales	Enterococcaceae	Enterococcus																						4
HI185	75	Enterococcus faecalis	100	KU321632	Firmicutes	Bacilli	Lactobacillales	Enterococcaceae	Enterococcus																						3
HI180	59	Enterococcus gilvus	99	JN642251	Firmicutes	Bacilli	Lactobacillales	Enterococcaceae	Enterococcus																						1
HI164	54	Enterococcus raffinosus	100	NR_026499	Firmicutes	Bacilli	Lactobacillales	Enterococcaceae	Enterococcus																						2
HI22	4	Enterococcus termitis	98	GQ337037	Firmicutes	Bacilli	Lactobacillales	Enterococcaceae	Enterococcus																						1
HI42	13	Enterococcus termitis	99	GQ337037	Firmicutes	Bacilli	Lactobacillales	Enterococcaceae	Enterococcus																						0
HI64	62	Vagococcus fluvialis	100	JF690756	Firmicutes	Bacilli	Lactobacillales	Enterococcaceae	Vagococcus																						1
HI129	44	Ochrobactrum intermedium	100	KT696500	Proteobacteria	Alphaproteobacteria	Rhizobiales	Brucellaceae	Ochrobactrum																						3
HI132	47	Ochrobactrum intermedium	100	KJ959623	Proteobacteria	Alphaproteobacteria	Rhizobiales	Brucellaceae	Ochrobactrum																						2
HI116	77	Ochrobactrum intermedium	100	KJ959623	Proteobacteria	Alphaproteobacteria	Rhizobiales	Brucellaceae	Ochrobactrum																						3
HI91	29	Alcaligenes faecalis	100	KU245532	Proteobacteria	Betaproteobacteria	Burkholderiales	Alcaligenaceae	Alcaligenes																						2
HI90	30	Alcaligenes faecalis	100	KR827435	Proteobacteria	Betaproteobacteria	Burkholderiales	Alcaligenaceae	Alcaligenes																						2
HI92	30	Alcaligenes faecalis			Proteobacteria	Betaproteobacteria	Burkholderiales	Alcaligenaceae	Alcaligenes																						1
HI89	35	Alcaligenes faecalis	100	KR827435	Proteobacteria	Betaproteobacteria	Burkholderiales	Alcaligenaceae	Alcaligenes																						3
HI126	65	Bordetella trematum	99	KJ604707	Proteobacteria	Betaproteobacteria	Burkholderiales	Alcaligenaceae	Bordetella																						1
HI43	14	Citrobacter koseri	100	LC060909	Proteobacteria	Gammaproteobacteria	Enterobacterales	Enterobacteriaceae	Citrobacter																						5
HI72	25	Enterobacter aerogenes	100	KU359266	Proteobacteria	Gammaproteobacteria	Enterobacterales	Enterobacteriaceae	Enterobacter																						3
HI166	55	Escherichia coli	100	CP014197	Proteobacteria	Gammaproteobacteria	Enterobacterales	Enterobacteriaceae	Escherichia																						3
HI178	58	Escherichia coli	100	KC753765	Proteobacteria	Gammaproteobacteria	Enterobacterales	Enterobacteriaceae	Escherichia																						2
HI181	58	Escherichia coli	100	CP014197	Proteobacteria	Gammaproteobacteria	Enterobacterales	Enterobacteriaceae	Escherichia																						2
HI182	58	Escherichia coli			Proteobacteria	Gammaproteobacteria	Enterobacterales	Enterobacteriaceae	Escherichia																						2
HI194	58	Escherichia coli			Proteobacteria	Gammaproteobacteria	Enterobacterales	Enterobacteriaceae	Escherichia																						2
HI202	69	Escherichia coli	99	CP014197	Proteobacteria	Gammaproteobacteria	Enterobacterales	Enterobacteriaceae	Escherichia																						3
HI203	69	Escherichia coli		LM996829	Proteobacteria	Gammaproteobacteria	Enterobacterales	Enterobacteriaceae	Escherichia																						2
HI152	70	Escherichia coli			Proteobacteria	Gammaproteobacteria	Enterobacterales	Enterobacteriaceae	Escherichia																						2
HI189	70	Escherichia coli			Proteobacteria	Gammaproteobacteria	Enterobacterales	Enterobacteriaceae	Escherichia																						2
HI200	70	Escherichia coli			Proteobacteria	Gammaproteobacteria	Enterobacterales	Enterobacteriaceae	Escherichia																						2
HI204	70	Escherichia coli	99	CP014197	Proteobacteria	Gammaproteobacteria	Enterobacterales	Enterobacteriaceae	Escherichia																						2
HI205	70	Escherichia coli			Proteobacteria	Gammaproteobacteria	Enterobacterales	Enterobacteriaceae	Escherichia																						2
HI206	70	Escherichia coli	100	CP014197	Proteobacteria	Gammaproteobacteria	Enterobacterales	Enterobacteriaceae	Escherichia																						2
HI139	71	Escherichia coli	99	JQ781559	Proteobacteria	Gammaproteobacteria	Enterobacterales	Enterobacteriaceae	Escherichia																						3
HI154	49	Klebsiella oxytoca	100	KT260777	Proteobacteria	Gammaproteobacteria	Enterobacterales	Enterobacteriaceae	Klebsiella																						3
HI155	49	Klebsiella oxytoca			Proteobacteria	Gammaproteobacteria	Enterobacterales	Enterobacteriaceae	Klebsiella																						3
HI159	49	Klebsiella oxytoca			Proteobacteria	Gammaproteobacteria	Enterobacterales	Enterobacteriaceae	Klebsiella																						4
HI160	49	Klebsiella oxytoca	99	CP011618	Proteobacteria	Gammaproteobacteria	Enterobacterales	Enterobacteriaceae	Klebsiella																						3
HI161	49	Klebsiella oxytoca	99	CP011618	Proteobacteria	Gammaproteobacteria	Enterobacterales	Enterobacteriaceae	Klebsiella																						2
HI162	49	Klebsiella oxytoca			Proteobacteria	Gammaproteobacteria	Enterobacterales	Enterobacteriaceae	Klebsiella																						4
HI167	49	Klebsiella oxytoca			Proteobacteria	Gammaproteobacteria	Enterobacterales	Enterobacteriaceae	Klebsiella																						2
HI168	49	Klebsiella oxytoca	100	CP011618	Proteobacteria	Gammaproteobacteria	Enterobacterales	Enterobacteriaceae	Klebsiella																						3
HI170	49	Klebsiella oxytoca			Proteobacteria	Gammaproteobacteria	Enterobacterales	Enterobacteriaceae	Klebsiella																						3
HI171	49	Klebsiella oxytoca			Proteobacteria	Gammaproteobacteria	Enterobacterales	Enterobacteriaceae	Klebsiella																						2
HI175	49	Klebsiella oxytoca			Proteobacteria	Gammaproteobacteria	Enterobacterales	Enterobacteriaceae	Klebsiella																						3
HI177	49	Klebsiella oxytoca			Proteobacteria	Gammaproteobacteria	Enterobacterales	Enterobacteriaceae	Klebsiella																						4
HI188	49	Klebsiella oxytoca			Proteobacteria	Gammaproteobacteria	Enterobacterales	Enterobacteriaceae	Klebsiella																						3
HI176	57	Klebsiella oxytoca	100	KT260777	Proteobacteria	Gammaproteobacteria	Enterobacterales	Enterobacteriaceae	Klebsiella																						3
HI183	57	Klebsiella oxytoca	100	KT260777	Proteobacteria	Gammaproteobacteria	Enterobacterales	Enterobacteriaceae	Klebsiella																						3
HI187	57	Klebsiella oxytoca			Proteobacteria	Gammaproteobacteria	Enterobacterales	Enterobacteriaceae	Klebsiella																						2
HI195	57	Klebsiella oxytoca			Proteobacteria	Gammaproteobacteria	Enterobacterales	Enterobacteriaceae	Klebsiella																						2
HI197	57	Klebsiella oxytoca	100	KT260777	Proteobacteria	Gammaproteobacteria	Enterobacterales	Enterobacteriaceae	Klebsiella																						4
HI201	68	Klebsiella oxytoca	100	KM516015	Proteobacteria	Gammaproteobacteria	Enterobacterales	Enterobacteriaceae	Klebsiella																						4
HI207	68	Klebsiella oxytoca	100	KT260777	Proteobacteria	Gammaproteobacteria	Enterobacterales	Enterobacteriaceae	Klebsiella																						3
HI73	26	Klebsiella pneumoniae	100	KU199000	Proteobacteria	Gammaproteobacteria	Enterobacterales	Enterobacteriaceae	Klebsiella																						4
HI104	39	Klebsiella pneumoniae	100	HG416956	Proteobacteria	Gammaproteobacteria	Enterobacterales	Enterobacteriaceae	Klebsiella																						2
HI105	39	Klebsiella pneumoniae	100	HG416956	Proteobacteria	Gammaproteobacteria	Enterobacterales	Enterobacteriaceae	Klebsiella																						3
HI106	40	Klebsiella pneumoniae			Proteobacteria	Gammaproteobacteria	Enterobacterales	Enterobacteriaceae	Klebsiella																						2
HI107	40	Klebsiella pneumoniae	100	HG416956	Proteobacteria	Gammaproteobacteria	Enterobacterales	Enterobacteriaceae	Klebsiella																						2
HI108	41	Klebsiella pneumoniae	100	HG416956	Proteobacteria	Gammaproteobacteria	Enterobacterales	Enterobacteriaceae	Klebsiella																						3
HI109	41	Klebsiella pneumoniae	100	HG416956	Proteobacteria	Gammaproteobacteria	Enterobacterales	Enterobacteriaceae	Klebsiella																						2
HI110	41	Klebsiella pneumoniae	100	HG416956	Proteobacteria	Gammaproteobacteria	Enterobacterales	Enterobacteriaceae	Klebsiella																						3
HI130	45	Klebsiella pneumoniae	100	KR265470	Proteobacteria	Gammaproteobacteria	Enterobacterales	Enterobacteriaceae	Klebsiella																						3
HI131	46	Klebsiella pneumoniae	100	HG416956	Proteobacteria	Gammaproteobacteria	Enterobacterales	Enterobacteriaceae	Klebsiella																						2
HI135	49	Klebsiella pneumoniae			Proteobacteria	Gammaproteobacteria	Enterobacterales	Enterobacteriaceae	Klebsiella																						3
HI136	49	Klebsiella pneumoniae			Proteobacteria	Gammaproteobacteria	Enterobacterales	Enterobacteriaceae	Klebsiella																						3
HI138	49	Klebsiella pneumoniae			Proteobacteria	Gammaproteobacteria	Enterobacterales	Enterobacteriaceae	Klebsiella																						3
HI140	49	Klebsiella pneumoniae			Proteobacteria	Gammaproteobacteria	Enterobacterales	Enterobacteriaceae	Klebsiella																						3
HI141	49	Klebsiella pneumoniae			Proteobacteria	Gammaproteobacteria	Enterobacterales	Enterobacteriaceae	Klebsiella																						2
HI142	49	Klebsiella pneumoniae			Proteobacteria	Gammaproteobacteria	Enterobacterales	Enterobacteriaceae	Klebsiella																						3
HI148	49	Klebsiella pneumoniae			Proteobacteria	Gammaproteobacteria	Enterobacterales	Enterobacteriaceae	Klebsiella																						2
HI144	72	Klebsiella pneumoniae			Proteobacteria	Gammaproteobacteria	Enterobacterales	Enterobacteriaceae	Klebsiella																						3
HI151	72	Klebsiella pneumoniae	99	KM200308	Proteobacteria	Gammaproteobacteria	Enterobacterales	Enterobacteriaceae	Klebsiella																						3
HI165	73	Klebsiella pneumoniae			Proteobacteria	Gammaproteobacteria	Enterobacterales	Enterobacteriaceae	Klebsiella																						4
HI198	66	Pantoea dispersa	100	KU942483	Proteobacteria	Gammaproteobacteria	Enterobacterales	Erwiniaceae	Pantoea																						3
HI23	5	Morganella morganii	99	FJ380985	Proteobacteria	Gammaproteobacteria	Enterobacterales	Morganellaceae	Morganella																						2
HI31	8	Morganella morganii	99	FJ380985	Proteobacteria	Gammaproteobacteria	Enterobacterales	Morganellaceae	Morganella																						4
HI45	8	Morganella morganii	100	FJ380985	Proteobacteria	Gammaproteobacteria	Enterobacterales	Morganellaceae	Morganella																						3
HI47	8	Morganella morganii			Proteobacteria	Gammaproteobacteria	Enterobacterales	Morganellaceae	Morganella																						3
HI39	11	Morganella morganii	100	FJ380985	Proteobacteria	Gammaproteobacteria	Enterobacterales	Morganellaceae	Morganella																						2
HI41	11	Morganella morganii	100	FJ380985	Proteobacteria	Gammaproteobacteria	Enterobacterales	Morganellaceae	Morganella																						2
HI69	22	Morganella morganii	100	FJ380985	Proteobacteria	Gammaproteobacteria	Enterobacterales	Morganellaceae	Morganella																						1
HI143	51	Morganella morganii	99	KF598968	Proteobacteria	Gammaproteobacteria	Enterobacterales	Morganellaceae	Morganella																						1
HI172	56	Morganella morganii	100	FJ380985	Proteobacteria	Gammaproteobacteria	Enterobacterales	Morganellaceae	Morganella																						1
HI173	56	Morganella morganii	100	FJ380985	Proteobacteria	Gammaproteobacteria	Enterobacterales	Morganellaceae	Morganella																						0
HI184	60	Morganella morganii	99	HM122048	Proteobacteria	Gammaproteobacteria	Enterobacterales	Morganellaceae	Morganella																						4
HI137	50	Proteus mirabilis	99	KT343157	Proteobacteria	Gammaproteobacteria	Enterobacterales	Morganellaceae	Proteus																						5
HI145	50	Proteus mirabilis	100	KT343157	Proteobacteria	Gammaproteobacteria	Enterobacterales	Morganellaceae	Proteus																						4
HI146	50	Proteus mirabilis			Proteobacteria	Gammaproteobacteria	Enterobacterales	Morganellaceae	Proteus																						4
HI147	50	Proteus mirabilis	100	KT343157	Proteobacteria	Gammaproteobacteria	Enterobacterales	Morganellaceae	Proteus																						4
HI153	50	Proteus mirabilis			Proteobacteria	Gammaproteobacteria	Enterobacterales	Morganellaceae	Proteus																						6
HI27	6	Proteus vulgaris	100	KC210847	Proteobacteria	Gammaproteobacteria	Enterobacterales	Morganellaceae	Proteus																						5
HI40	12	Proteus vulgaris	100	KC210847	Proteobacteria	Gammaproteobacteria	Enterobacterales	Morganellaceae	Proteus																						5
HI48	15	Proteus vulgaris	100	KC210847	Proteobacteria	Gammaproteobacteria	Enterobacterales	Morganellaceae	Proteus																						4
HI52	17	Proteus vulgaris	99	KC210847	Proteobacteria	Gammaproteobacteria	Enterobacterales	Morganellaceae	Proteus																						4
HI1	1	Providencia rettgeri			Proteobacteria	Gammaproteobacteria	Enterobacterales	Morganellaceae	Providencia																						3
HI2	1	Providencia rettgeri			Proteobacteria	Gammaproteobacteria	Enterobacterales	Morganellaceae	Providencia																						4
HI3	1	Providencia rettgeri	99	GU457413	Proteobacteria	Gammaproteobacteria	Enterobacterales	Morganellaceae	Providencia																						5
HI4	1	Providencia rettgeri			Proteobacteria	Gammaproteobacteria	Enterobacterales	Morganellaceae	Providencia																						2
HI5	1	Providencia rettgeri			Proteobacteria	Gammaproteobacteria	Enterobacterales	Morganellaceae	Providencia																						4
HI6	1	Providencia rettgeri			Proteobacteria	Gammaproteobacteria	Enterobacterales	Morganellaceae	Providencia																						4
HI8	1	Providencia rettgeri			Proteobacteria	Gammaproteobacteria	Enterobacterales	Morganellaceae	Providencia																						3
HI9	1	Providencia rettgeri			Proteobacteria	Gammaproteobacteria	Enterobacterales	Morganellaceae	Providencia																						3
HI10	1	Providencia rettgeri	100	KJ004633	Proteobacteria	Gammaproteobacteria	Enterobacterales	Morganellaceae	Providencia																						2
HI11	1	Providencia rettgeri			Proteobacteria	Gammaproteobacteria	Enterobacterales	Morganellaceae	Providencia																						3
HI12	1	Providencia rettgeri			Proteobacteria	Gammaproteobacteria	Enterobacterales	Morganellaceae	Providencia																						2
HI14	1	Providencia rettgeri			Proteobacteria	Gammaproteobacteria	Enterobacterales	Morganellaceae	Providencia																						2
HI16	1	Providencia rettgeri			Proteobacteria	Gammaproteobacteria	Enterobacterales	Morganellaceae	Providencia																						2
HI19	1	Providencia rettgeri	99	KJ004633	Proteobacteria	Gammaproteobacteria	Enterobacterales	Morganellaceae	Providencia																						4
HI20	1	Providencia rettgeri	99	KJ004633	Proteobacteria	Gammaproteobacteria	Enterobacterales	Morganellaceae	Providencia																						3
HI21	1	Providencia rettgeri			Proteobacteria	Gammaproteobacteria	Enterobacterales	Morganellaceae	Providencia																						3
HI26	1	Providencia rettgeri			Proteobacteria	Gammaproteobacteria	Enterobacterales	Morganellaceae	Providencia																						2
HI15	3	Providencia rettgeri	99	KM659221	Proteobacteria	Gammaproteobacteria	Enterobacterales	Morganellaceae	Providencia																						1
HI28	7	Providencia rettgeri			Proteobacteria	Gammaproteobacteria	Enterobacterales	Morganellaceae	Providencia																						3
HI29	7	Providencia rettgeri	99	HQ407257	Proteobacteria	Gammaproteobacteria	Enterobacterales	Morganellaceae	Providencia																						3
HI30	7	Providencia rettgeri			Proteobacteria	Gammaproteobacteria	Enterobacterales	Morganellaceae	Providencia																						3
HI32	7	Providencia rettgeri	99	GU457413	Proteobacteria	Gammaproteobacteria	Enterobacterales	Morganellaceae	Providencia																						3
HI34	7	Providencia rettgeri			Proteobacteria	Gammaproteobacteria	Enterobacterales	Morganellaceae	Providencia																						3
HI35	7	Providencia rettgeri	99	HQ407257	Proteobacteria	Gammaproteobacteria	Enterobacterales	Morganellaceae	Providencia																						3
HI36	7	Providencia rettgeri			Proteobacteria	Gammaproteobacteria	Enterobacterales	Morganellaceae	Providencia																						3
HI38	7	Providencia rettgeri			Proteobacteria	Gammaproteobacteria	Enterobacterales	Morganellaceae	Providencia																						3
HI44	7	Providencia rettgeri	99	KM659221	Proteobacteria	Gammaproteobacteria	Enterobacterales	Morganellaceae	Providencia																						3
HI46	7	Providencia rettgeri			Proteobacteria	Gammaproteobacteria	Enterobacterales	Morganellaceae	Providencia																						3
HI37	10	Providencia rettgeri	99	KJ004633	Proteobacteria	Gammaproteobacteria	Enterobacterales	Morganellaceae	Providencia																						2
HI56	19	Providencia rettgeri	100	HM854245	Proteobacteria	Gammaproteobacteria	Enterobacterales	Morganellaceae	Providencia																						3
HI57	19	Providencia rettgeri			Proteobacteria	Gammaproteobacteria	Enterobacterales	Morganellaceae	Providencia																						4
HI58	19	Providencia rettgeri	99	KM659221	Proteobacteria	Gammaproteobacteria	Enterobacterales	Morganellaceae	Providencia																						4
HI59	19	Providencia rettgeri			Proteobacteria	Gammaproteobacteria	Enterobacterales	Morganellaceae	Providencia																						4
HI60	19	Providencia rettgeri			Proteobacteria	Gammaproteobacteria	Enterobacterales	Morganellaceae	Providencia																						4
HI61	19	Providencia rettgeri			Proteobacteria	Gammaproteobacteria	Enterobacterales	Morganellaceae	Providencia																						3
HI62	19	Providencia rettgeri	100	HM854245	Proteobacteria	Gammaproteobacteria	Enterobacterales	Morganellaceae	Providencia																						4
HI63	19	Providencia rettgeri			Proteobacteria	Gammaproteobacteria	Enterobacterales	Morganellaceae	Providencia																						4
HI68	21	Providencia rettgeri	100	KJ004633	Proteobacteria	Gammaproteobacteria	Enterobacterales	Morganellaceae	Providencia																						4
HI53	36	Providencia rettgeri	99	KJ004633	Proteobacteria	Gammaproteobacteria	Enterobacterales	Morganellaceae	Providencia																						3
HI54	36	Providencia rettgeri	100	KJ004633	Proteobacteria	Gammaproteobacteria	Enterobacterales	Morganellaceae	Providencia																						3
HI150	52	Providencia rettgeri	100	HM854245	Proteobacteria	Gammaproteobacteria	Enterobacterales	Morganellaceae	Providencia																						3
HI191	61	Providencia rettgeri	100	HM854245	Proteobacteria	Gammaproteobacteria	Enterobacterales	Morganellaceae	Providencia																						3
HI125	64	Providencia rettgeri	99	KJ004633	Proteobacteria	Gammaproteobacteria	Enterobacterales	Morganellaceae	Providencia																						3
HI71	24	Acinetobacter bereziniae	100	B1A23	Proteobacteria	Gammaproteobacteria	Pseudomonadales	Moraxellaceae	Acinetobacter																						6
HI74	27	Acinetobacter bereziniae			Proteobacteria	Gammaproteobacteria	Pseudomonadales	Moraxellaceae	Acinetobacter																						5
HI75	27	Acinetobacter bereziniae	99	KP765739	Proteobacteria	Gammaproteobacteria	Pseudomonadales	Moraxellaceae	Acinetobacter																						4
HI76	27	Acinetobacter bereziniae			Proteobacteria	Gammaproteobacteria	Pseudomonadales	Moraxellaceae	Acinetobacter																						3
HI77	27	Acinetobacter bereziniae			Proteobacteria	Gammaproteobacteria	Pseudomonadales	Moraxellaceae	Acinetobacter																						3
HI78	27	Acinetobacter bereziniae	99	KP765739	Proteobacteria	Gammaproteobacteria	Pseudomonadales	Moraxellaceae	Acinetobacter																						4
HI79	27	Acinetobacter bereziniae			Proteobacteria	Gammaproteobacteria	Pseudomonadales	Moraxellaceae	Acinetobacter																						3
HI80	27	Acinetobacter bereziniae			Proteobacteria	Gammaproteobacteria	Pseudomonadales	Moraxellaceae	Acinetobacter																						3
HI81	27	Acinetobacter bereziniae	100	KP943113	Proteobacteria	Gammaproteobacteria	Pseudomonadales	Moraxellaceae	Acinetobacter																						2
HI82	27	Acinetobacter bereziniae			Proteobacteria	Gammaproteobacteria	Pseudomonadales	Moraxellaceae	Acinetobacter																						2
HI84	27	Acinetobacter bereziniae			Proteobacteria	Gammaproteobacteria	Pseudomonadales	Moraxellaceae	Acinetobacter																						2
HI85	27	Acinetobacter bereziniae	100	KC869677	Proteobacteria	Gammaproteobacteria	Pseudomonadales	Moraxellaceae	Acinetobacter																						2
HI87	27	Acinetobacter bereziniae			Proteobacteria	Gammaproteobacteria	Pseudomonadales	Moraxellaceae	Acinetobacter																						2
HI83	28	Acinetobacter bereziniae	100	KP943113	Proteobacteria	Gammaproteobacteria	Pseudomonadales	Moraxellaceae	Acinetobacter																						5
HI88	28	Acinetobacter bereziniae			Proteobacteria	Gammaproteobacteria	Pseudomonadales	Moraxellaceae	Acinetobacter																						3
HI86	31	Acinetobacter bereziniae	100	LN624798	Proteobacteria	Gammaproteobacteria	Pseudomonadales	Moraxellaceae	Acinetobacter																						2
HI101	35	Pseudomonas geniculata	99	KJ396860	Proteobacteria	Gammaproteobacteria	Pseudomonadales	Pseudomonadaceae	Pseudomonas																						4
HI128	43	Pseudomonas geniculata	99	KJ396862	Proteobacteria	Gammaproteobacteria	Pseudomonadales	Pseudomonadaceae	Pseudomonas																						4
HI117	63	Pseudomonas geniculata	99	KJ396862	Proteobacteria	Gammaproteobacteria	Pseudomonadales	Pseudomonadaceae	Pseudomonas																						4
HI118	63	Pseudomonas geniculata	99	KJ396862	Proteobacteria	Gammaproteobacteria	Pseudomonadales	Pseudomonadaceae	Pseudomonas																						4
HI93	32	Pseudomonas monteilii			Proteobacteria	Gammaproteobacteria	Pseudomonadales	Pseudomonadaceae	Pseudomonas																						3
HI94	32	Pseudomonas monteilii			Proteobacteria	Gammaproteobacteria	Pseudomonadales	Pseudomonadaceae	Pseudomonas																						3
HI95	32	Pseudomonas monteilii			Proteobacteria	Gammaproteobacteria	Pseudomonadales	Pseudomonadaceae	Pseudomonas																						3
HI99	32	Pseudomonas monteilii	100	KM025370	Proteobacteria	Gammaproteobacteria	Pseudomonadales	Pseudomonadaceae	Pseudomonas																						3
HI100	34	Pseudomonas monteilii	100	KM025370	Proteobacteria	Gammaproteobacteria	Pseudomonadales	Pseudomonadaceae	Pseudomonas																						3
HI98	34	Pseudomonas plecoglossicida	100	JQ995478	Proteobacteria	Gammaproteobacteria	Pseudomonadales	Pseudomonadaceae	Pseudomonas																						3
HI102	37	Pseudomonas putida	100	KT886073	Proteobacteria	Gammaproteobacteria	Pseudomonadales	Pseudomonadaceae	Pseudomonas																						4
HI103	38	Pseudomonas putida	100	KT886073	Proteobacteria	Gammaproteobacteria	Pseudomonadales	Pseudomonadaceae	Pseudomonas																						3
HI97	33	Stenotrophomonas maltophilia	100	KJ784477	Proteobacteria	Gammaproteobacteria	Xanthomonadales	Xanthomonadaceae	Stenotrophomonas																						4
HI127	42	Stenotrophomonas maltophilia	100	KT385685	Proteobacteria	Gammaproteobacteria	Xanthomonadales	Xanthomonadaceae	Stenotrophomonas																						4
HI133	48	Stenotrophomonas maltophilia	100	KT385685	Proteobacteria	Gammaproteobacteria	Xanthomonadales	Xanthomonadaceae	Stenotrophomonas																						4
HI134	48	Stenotrophomonas maltophilia			Proteobacteria	Gammaproteobacteria	Xanthomonadales	Xanthomonadaceae	Stenotrophomonas																						4
HI113	63	Stenotrophomonas maltophilia	100	JN592465	Proteobacteria	Gammaproteobacteria	Xanthomonadales	Xanthomonadaceae	Stenotrophomonas																						4
HI114	63	Stenotrophomonas maltophilia	100	JN644502	Proteobacteria	Gammaproteobacteria	Xanthomonadales	Xanthomonadaceae	Stenotrophomonas																						4
HI115	63	Stenotrophomonas maltophilia	100	KU052667	Proteobacteria	Gammaproteobacteria	Xanthomonadales	Xanthomonadaceae	Stenotrophomonas																						5
HI119	63	Stenotrophomonas maltophilia			Proteobacteria	Gammaproteobacteria	Xanthomonadales	Xanthomonadaceae	Stenotrophomonas																						5
HI120	63	Stenotrophomonas maltophilia			Proteobacteria	Gammaproteobacteria	Xanthomonadales	Xanthomonadaceae	Stenotrophomonas																						4
HI121	63	Stenotrophomonas maltophilia	100	JN644502	Proteobacteria	Gammaproteobacteria	Xanthomonadales	Xanthomonadaceae	Stenotrophomonas																						6
HI122	63	Stenotrophomonas maltophilia			Proteobacteria	Gammaproteobacteria	Xanthomonadales	Xanthomonadaceae	Stenotrophomonas																						4
HI123	63	Stenotrophomonas maltophilia			Proteobacteria	Gammaproteobacteria	Xanthomonadales	Xanthomonadaceae	Stenotrophomonas																						4
HI124	63	Stenotrophomonas maltophilia			Proteobacteria	Gammaproteobacteria	Xanthomonadales	Xanthomonadaceae	Stenotrophomonas																						3
HI96	76	Stenotrophomonas maltophilia	100	KJ784477	Proteobacteria	Gammaproteobacteria	Xanthomonadales	Xanthomonadaceae	Stenotrophomonas																						3
